# Supplementary material for: Broadening the Action Spectrum of TiO2-Based Photocatalysts to Visible Region by Substituting Platinum with Copper
Source: Nanomaterials (Basel). 2022 May 7;12(9):1584. doi: 10.3390/nano12091584 (PMC9105519; doi:10.3390/nano12091584)
Supplement: Supplementary file 1 [file nanomaterials-12-01584-s001.zip]

Archive with 1 entries (1 files):
- nanomaterials-1707700-supplementary.pdf
